# Supplementary material for: Similarities and differences in the regulation of HoxD genes during chick and mouse limb development
Source: PLoS Biol. 2018 Nov 26;16(11):e3000004. doi: 10.1371/journal.pbio.3000004 (PMC6283595; doi:10.1371/journal.pbio.3000004)
Supplement: S1 Table — 4C, circular chromosome conformation capture; ChIP-seq, chromatin immunoprecipitation sequencing; RNA-seq, RNA sequencing; RT-qPCR, quantitative reverse transcription PCR. (XLSX) [file pbio.3000004.s009.xlsx]

## Sheet: Sheet1
	S1 Table. Quantifications
	RNA-seq FPKM values
		Mouse E12.5				Chick HH30				Chick HH20
		Distal		Proximal		Distal		Proximal
	Gene	FL	HL	FL	HL	FL	HL	FL	HL	FL	HL
	Hoxa1	0.440557	0.392114	1.24974	0.417402	0.458951	0.181694	1.07325	0.578624	2.37439	0.964276
	Hoxa2	1.70185	2.91896	2.45524	3.34275	13.7316	5.70166	17.5898	7.96466	13.0878	9.0067
	Hoxa4	0	0	1.79979	0	23.4384	12.5672	40.9973	22.4459	24.0247	19.6852
	Hoxa5	3.54116	5.92579	7.01393	7.64358	10.9656	8.19247	21.4017	12.0786	15.8628	12.1986
	Hoxa6	1.63507	2.89538	1.85061	3.19434	17.8839	0	0	0	28.0908	19.4559
	Hoxa7	2.98554	6.8658	8.16212	8.02256	19.4556	11.7194	20.9951	13.4827	54.738	21.6952
	Hoxa10	72.1925	80.4539	115.062	149.263	28.8333	18.3685	45.565	39.2376	11.9332	20.459
	Hoxa11	0	0	43.9818	51.6941	17.4459	16.3282	44.1625	68.3044	26.8346	61.2105
	Hoxa13	69.5898	82.6854	10.2243	16.0769	79.1749	49.7683	2.4523	5.28848	0.556479	6.89465
	Hoxd3	0	0	1.04322	0.815141	2.80378	0.295171	7.22176	0.598999	2.61241	1.23864
	Hoxd4	0.693078	0.733594	4.07646	3.45571	2.82632	0.719316	7.50447	1.12041	14.4	3.59557
	Hoxd8	1.62739	1.03667	12.7215	6.53794	7.01788	2.51601	39.3162	3.37227	49.2017	16.0746
	Hoxd9	5.18111	4.93175	18.1734	12.6892	9.96798	3.17065	32.0129	2.59389	32.4573	14.0989
	Hoxd10	40.3097	32.5872	40.0246	21.7718	24.7923	13.5286	85.4768	3.22749	76.7465	21.9487
	Hoxd11	39.6806	34.7027	28.6099	12.1031	97.2272	57.6582	83.9557	4.8466	54.1728	25.1357
	Hoxd12	121.971	139.137	15.6753	7.39095	500.052	378.62	129.347	20.018	67.8566	39.4505
	Hoxd13	422.242	465.897	17.7242	11.0252	351.205	291.658	12.0044	1.95477	24.9394	20.2028
	4C-seq mouse
					Hoxd11				Hoxd13				Hoxd11				HE1
					FL		HL		FL		HL		FL		HL		HL
	chr	Start	End	Name	distal	proximal	distal	proximal	distal	proximal	distal	proximal	Del(8-13)	Del(8-13) Del(attp-SB3)	Del(8-13)	Del(8-13) Del(attp-SB3)	Del(8-13)	Del(8-13) Del(attp-SB3)
	chr2	74191443	74231207	islandIII	37.14	4.68	53.82	12.87	50.57	20.41	46.74	16.42	10.2901	31.8481	40.5984	32.5957	2.84104	48.335
	chr2	74604441	74632433	Prox	30.78	13.65	63.75	12.13	48.79	25.91	62.25	16.84	10.8756	6.20494	10.4406	29.7777	2.67027	21.9359
	chr2	75136928	75158798	CS39	60.32	109.5	82.31	97.26	28.55	55.37	28.48	50.2	176.368	1.49977	167.206	0.363143	29.7921	13.2142
	chr2	75198104	75220328	CS93	9.67	23.99	7.2	20.42	6.11	9.8	3.05	5.83	18.4334	0.323481	43.5864	0.0290514	12.7924	0.0731683
	chr2	74665012	74710208	Hoxd9-12	586.02	699.06	580.2	682.23	424.26	343.37	467.45	392.66	1241.41	920.773	886.234	1122.01	33.1765	57.0274
	chr2	74658309	74717933	Hoxd8-13	734.7	809.86	748.92	810.49	684.43	628.31	703.14	675.41	1576.95	1180.01	1114.81	1379.65	46.4658	77.3536
	chr2	73921943	74648943	C-DOM	488.03	236.5	564.46	266.33	738.42	560.9	738.6	499.3	427.34	693.028	565.39	580.433	215.438	390.353
	chr2	74765943	75601943	T-DOM	467.96	658.32	377.64	611.46	213.49	323.3	186.3	286.94	1212.67	111.689	1415.99	41.6452	626.457	331.131
	chr2	75591943	76691943	NextTAD	187.97	242.47	120.72	243	88.51	90.67	77.28	86.26	321.228	878.191	379.092	933.422	2976.45	3047.11
	4C-seq chicken
					Hoxd10-11				Hoxd12				Hoxd13
					FL		HL		FL		HL		FL		HL
	chr	Start	End	Name	distal	proximal	distal	proximal	distal	proximal	distal	proximal	distal	proximal	distal	proximal
	chr7	16570983	16603873	islandIII	50.97	15.02	38.57	22.11	62.7	26.29	59.29	32.75	112.67	50.91	101.07	41.21
	chr7	16413153	16438170	Prox	99.73	18.51	92.03	29.27	145.46	41.38	151.54	45.77	212.44	81.18	180.2	61.06
	chr7	16132782	16154175	CS39	136.98	153.48	116.44	129.27	87.2	126.01	66.06	90.17	38.9	51.1	30.57	52.37
	chr7	16094951	16115803	CS93	38.03	85.01	32.1	45.49	25.23	55.94	16.02	27.18	21.72	30.35	17.19	35.42
	chr7	15891594	15911595	borderOfHnrnpa3	44.76	67.09	43.69	35.9	37.7	34.36	50.63	34.23	17.03	14.28	19.37	20.37
	chr7	16414183	16699172	C-DOM	505	190.32	490.83	310.65	680.79	380.82	675.62	397.45	1139.82	825.2	1090.45	678.45
	chr7	15920642	16318067	T-DOM	706.97	928.61	678.38	822.9	414.95	647.65	373.96	592.58	258.49	415.25	219.94	463.68
	Enrichment ChIP-seq (log2 ratio of ChIP to input)
					H3K27ac								H3K27me3
					HH19		HH20		HH28				HH20		HH28
									Distal		Proximal				Distal		Proximal
	chr	start	end	name	FL	HL	FL	HL	FL	HL	FL	HL	FL	HL	FL	HL	FL	HL
	chr2	32634688	32739767	Hoxa1ToHoxa13_fromFPKM	3.55003	3.83055	3.12646	4.26933	3.76345	3.34132	3.36182	3.25576	2.44043	2.28604	2.0494	2.13314	1.6726	2.32072
	chr2	32738287	32739767	Hoxa13_fromFPKM	0.86722	3.95665	-0.159326	4.32164	6.24837	5.1672	3.07494	3.16288	2.90511	3.82766	3.96244	3.43738	3.88338	5.27748
	chr2	32878565	32899118	e4+-10kb	-0.391128	0.0718247	-0.799507	-0.72275	0.92341	0.763628	-0.0883907	-0.112206	-0.217581	-0.315789	-0.363857	-0.297825	-0.380988	-0.241961
	chr2	32935243	32955751	e5+-10kb	-0.549278	-0.29417	-1.31876	-1.2763	-0.00577675	0.0103134	-0.216713	-0.252642	-0.268361	-1.26376	-0.40386	-0.314321	-0.304509	-0.542157
	chr2	33065845	33087008	e10+-10kb	0.220347	0.537576	0.0935775	0.175288	1.74909	1.55895	1.02814	1.43252	-0.810279	-0.87064	-0.343263	-0.565821	-1.17771	-0.835735
	chr2	33089443	33109958	e12+-10kb	-0.186261	0.154098	-0.499351	-0.350781	1.02099	0.99884	0.367483	0.74259	-0.380165	-0.488058	-0.301606	-0.00144623	-0.327913	0.073837
	chr2	33104673	33125506	e13+-10kb	-0.0273919	0.246519	-0.327526	-0.38439	0.884422	0.977465	0.628779	1.01233	-0.250674	-0.637286	-0.409116	-0.252773	-0.203578	-0.355015
	chr2	33176645	33197517	e16+-10kb	1.2548	1.31747	1.05714	0.0727178	1.30771	1.21834	0.491014	0.88154	-0.345209	-0.547987	-0.475176	-0.657979	-0.0954536	-0.403543
	chr7	15910000	15985000	region_b	0.378975	-0.287906	0.450353	-1.2984	-0.420103	-0.851073	-0.276222	-0.98094	-0.37146	-0.4612	0.229518	2.05933	0.058614	2.25075
	chr7	16045000	16255000	region_a	1.24249	0.911189	0.896121	0.0421911	0.291933	-0.0720733	0.346291	0.00589696	-0.349611	-0.602547	-0.131657	0.745065	-0.125355	1.03841
	chr7	16132782	16154175	CS39+-10kb	2.76857	2.17987	2.25767	1.17372	1.02717	0.239151	1.28348	0.400961	-0.408186	-0.134814	0.537062	2.49195	0.349956	2.65313
	chr7	16319408	16357570	Hoxd1ToHoxd8	3.84101	3.44595	3.76896	4.79498	1.54666	0.643422	2.63287	0.907696	0.665758	2.29298	3.0376	4.89485	2.62876	5.33651
	chr7	16319408	16392023	Hoxd1ToHoxd13	3.81733	3.85807	3.5199	4.79795	3.3584	2.66382	3.72208	1.4988	2.29215	3.38395	3.31509	4.7838	2.99376	5.43268
	chr7	16377071	16392023	Hoxd11ToHoxd13	2.91387	4.14203	2.48237	4.56382	5.26664	4.59673	4.42628	2.72665	3.30042	4.59578	3.96762	4.75772	3.83734	5.92922
	chr7	16414183	16681542	C-DOM_withoutCluster_beforeIslandI-10kb	-0.669634	-0.613914	-0.858152	-1.11729	1.15745	0.976029	-0.509713	-0.708546	0.263425	0.200201	-0.248109	-0.402497	0.598701	0.68005
	chr7	16414183	16699172	C-DOM_withoutCluster	-0.622412	-0.585616	-0.804279	-1.10351	1.16156	0.972776	-0.507852	-0.68519	0.271358	0.327917	-0.212104	-0.328259	0.642615	0.781766
	RT-qPCR values
	Fig 6
		chicken Hoxa13				chicken Hoxd11				mouse Hoxa13				mouse Hoxd11
		FL		HL		FL		HL		FL		HL		FL		HL
		HH20-21	HH22	HH20-21	HH22	HH20-21	HH22	HH20-21	HH22	E10.5	E10.75	E10.5	E10.75	E10.5	E10.75	E10.5	E10.75
	Replicate 1	0.87598	2.30168	9.38542	25.5665	0.955533	1.21058	0.699134	0.521275	1.38574	6.65528	1.26587	1.8181	0.93535	1.32017	0.71854	0.846722
	Replicate 2	1.05567	2.18172	14.4861	21.4583	0.979103	1.32353	0.720233	0.476299	0.614263	6.26455	0.99212	2.58386	1.06465	1.1503	0.814047	0.865652
	Replicate 3	1.06835	5.49363	12.1014	33.9578	1.06536	1.30682	0.542855	0.446688		4.26963		1.67882		1.01032		0.728792
	Replicate 4										3.25848		1.49016		1.13141		0.817369
	Fig S7
		chicken Hoxa11				mouse Hoxa11				chicken Hoxd12				mouse Hoxd12				chicken Hoxd13				mouse Hoxd13
		FL		HL		FL		HL		FL		HL		FL		HL		FL		HL		FL		HL
		HH20-21	HH22	HH20-21	HH22	E10.5	E10.75	E10.5	E10.75	HH20-21	HH22	HH20-21	HH22	E10.5	E10.75	E10.5	E10.75	HH20-21	HH22	HH20-21	HH22	E10.5	E10.75	E10.5	E10.75
	Replicate 1	0.994293	1.59904	2.2218	2.77074	0.995734	1.42695	0.994581	0.923086	0.886497	1.33681	0.609507	0.652926	1.06223	2.54596	0.638707	0.523931	1.00804	1.16451	1.00266	1.31788	0.971716	2.06692	0.705359	0.628805
	Replicate 2	0.912254	1.55158	2.49717	2.41958	1.00427	1.13769	0.992633	1.10051	0.962692	1.38416	0.660631	0.62714	0.937771	2.00892	0.442947	0.800102	0.961767	1.45645	1.12172	1.20157	1.02828	1.84845	0.752882	0.751886
	Replicate 3	1.09345	1.73269	1.99972	2.42796		0.963761		1.10819	1.15081	1.2912	0.566954	0.55948		1.73403		0.898886	1.03019	1.49185	0.914775	1.04756		1.44414		0.64812
	Replicate 4						0.949704		1.11719						1.68507		0.866445						1.26007		0.680571
	Fig S8
		mouse Hoxd11				mouse Hoxd10				mouse Hoxd9				mouse Hoxd8
		PFL		PHL		PFL		PHL		PFL		PHL		PFL		PHL
		+/Δ	Del(attp-SB3)/Δ	+/Δ	Del(attp-SB3)/Δ	+/Δ	Del(attp-SB3)/Δ	+/Δ	Del(attp-SB3)/Δ	+/Δ	Del(attp-SB3)/Δ	+/Δ	Del(attp-SB3)/Δ	+/Δ	Del(attp-SB3)/Δ	+/Δ	Del(attp-SB3)/Δ
	Replicate 1	0.947083	0.0635272	0.385137	0.339637	0.960483	0.0549505	0.34454	0.145383	0.909346	0.00630331	0.287271	0.150492	0.954215	0.0141182	0.363086	0.173594
	Replicate 2	0.893754	0.0698875	0.324157	0.308145	1.11273	0.0392382	0.42154	0.243274	1.07232	0.00670975	0.535554	0.13522	0.968269	0.00917144	0.447203	0.131022
	Replicate 3	1.15916		0.407566		0.926786		0.497698		1.01833		0.466325		1.07752		0.415416
		chicken Hoxd11		chicken Hoxd10		chicken Hoxd9		chicken Hoxd8
		PFL	PHL	PFL	PHL	PFL	PHL	PFL	PHL
	Replicate 1	1.0002	0.066261	1.10471	0.042399	1.08482	0.0493344	1.05602	0.0429178
	Replicate 2	1.0538	0.0955228	1.01906	0.051457	1.02106	0.0591695	0.96724	0.043508
	Replicate 3	0.945995	0.0683358	0.876225	0.0356663	0.894117	0.0629759	0.976739	0.0508516
