# Supplementary material for: Similarities and differences in the regulation of HoxD genes during chick and mouse limb development
Source: PLoS Biol. 2018 Nov 26;16(11):e3000004. doi: 10.1371/journal.pbio.3000004 (PMC6283595; doi:10.1371/journal.pbio.3000004)
Supplement: S2 Table — (XLSX) [file pbio.3000004.s010.xlsx]

## Sheet: Sample_information
	S2 Table. Information about samples
	Experiment	Animal	Stage	genotype	Tissue	Nb of pair of limb (Cell number)	Biological replicate
	RNA-seq	mouse	E12.5	wild type	proximal hindlimb	1 pair	1
					distal hindlimb	1 pair	1
		chick	HH20	wild type	whole forelimb bud	4 pairs	1
					whole hindlimb bud	4 pairs	1
			HH30		proximal forelimb	2 pairs	1
					distal forelimb	2 pairs	1
					proximal hindlimb	2 pairs	1
					distal hindlimb	2 pairs	1
	RT-qPCR	mouse	~E10.5	wild type	whole forelimb bud	4 pairs	2
					whole hindlimb bud	4 pairs	2
			~E10.75		whole forelimb bud	3 pairs	4
					whole hindlimb bud	3 pairs	4
			E12.5	+/Del(8-13)	proximal forelimb	2 pairs	3
					proximal hindlimb	2 pairs	3
				Del(attp-SB3)/Del(8-13)	proximal forelimb	2 pairs	2
					proximal hindlimb	2 pairs	2
		chick	HH20-21	wild type	whole forelimb bud	3 pairs	3
					whole hindlimb bud	3 pairs	3
			HH22		whole forelimb bud	2 pairs	3
					whole hindlimb bud	2 pairs	3
			HH28		proximal forelimb	1 pair	3
					proximal hindlimb	1 pair	3
	4C-seq	mouse	E12.5	wild type	proximal hindlimb	9 pairs	1
					distal hindlimb	9 pairs	1
				+/Del(8-13)	proximal forelimb	9 pairs	1
					proximal hindlimb	9 pairs	1
				Del(attp-SB3)/Del(8-13)	proximal forelimb	9 pairs	1
					proximal hindlimb	9 pairs	1
		chick	HH30	wild type	proximal forelimb	14 pairs	1
					distal forelimb	24 pairs	1
					proximal hindlimb	6 pairs	1
					distal hindlimb	13 pairs	1
	CHi-C	chick	HH20	wild type	whole forelimb bud	51 pairs (c.a. 8.8x10^6)	1
					whole hindlimb bud	51 pairs (c.a. 1.24x10^7)	1	antibody
	ChIP-seq	mouse	E12.5	+/Del(8-13)	proximal forelimb	14 pairs	1	H3K4me1 (Abcam, ab8895, Lot: GR312093-1, 3 ug each)
					proximal hindlimb	14 pairs	1
				Del(attp-SB3)/Del(8-13)	proximal forelimb	15 pairs	1
					proximal hindlimb	15 pairs	1
		chick	HH19	wild type	whole forelimb bud	32 pairs	1	H3K27ac (Abcam, ab4729, Lot: GR184558-1, 3 ug each)
					whole hindlimb bud	32 pairs	1
			HH20		whole forelimb bud	58 pairs	1	H3K27ac (Abcam, ab4729, Lot: GR288020-1, 3 ug each) and H3K27me3 (Merk Millipore, 07-449, Lot: 2919706, 25 uL each)
					whole hindlimb bud	58 pairs	1
					whole forelimb bud	42 pairs	1	CTCF (Activ motif, #61311, Lot: 34614003, 5 uL each)
					whole hindlimb bud	42 pairs	1
			HH28		proximal forelimb	27 pairs	1	H3K27ac (Abcam, ab4729, Lot: GR184558-1, 3ug each) and H3K27me3 (Merk Millipore, 07-449, Lot: 2382150, 3uL each)
					distal forelimb	27 pairs	1
					proximal hindlimb	27 pairs	1
					distal hindlimb	27 pairs	1
