# Supplementary material for: Similarities and differences in the regulation of HoxD genes during chick and mouse limb development
Source: PLoS Biol. 2018 Nov 26;16(11):e3000004. doi: 10.1371/journal.pbio.3000004 (PMC6283595; doi:10.1371/journal.pbio.3000004)
Supplement: S4 Table — CS, conserved noncoding sequence. (XLSX) [file pbio.3000004.s012.xlsx]

## Sheet: CS_liftOver
	S4 Table. LiftOver of the mouse CS regions to the chicken genome.
	1. Mouse CS region coordinates that were identified in Andrey et al. (2013) are used in this research.
	2. Mouse CS genome coordinates were converted onto the chicken genome by LiftOver tool in UCSC.
	3. Seventy-two out of 80 coordinates were converted succesfully and 8 were failed.
	4. Regarding island IV, mouse coordinates were manually split until they were converted.
	Mouse (mm10)					Chick (galGal5)
	chr2	73970064	73983434	islandI		chr7	16691542	16693070	islandI
	chr2	74060473	74082287	islandII		chr7	16643577	16655436	islandII
	chr2	74201443	74221207	islandIII		chr7	16580983	16593873	islandIII
	chr2	74264930	74274051	islandIV		Partially deleted in new					chr7	16562784	16563090	islandIV-1
	chr2	74290763	74304478	islandV		chr7	16549283	16554155	islandV		chr7	16561626	16562039	islandIV-2
	chr2	74449443	74454320	CsB		chr7	16498696	16501244	CsB
	chr2	74487175	74492710	CsA		chr7	16482630	16483999	CsA
	chr2	74614441	74622433	Prox		chr7	16423153	16428170	Prox
	chr2	74853404	74854549	CS1		chr7	16286352	16287274	CS1
	chr2	74865246	74866117	CS2		chr7	16278564	16278753	CS2
	chr2	74868557	74869298	CS3		chr7	16275623	16276141	CS3
	chr2	74884040	74885231	CS5		chr7	16262852	16264000	CS5
	chr2	75072994	75073813	CS6		chr7	16186498	16187265	CS6
	chr2	75089589	75090991	CS8		chr7	16173728	16174878	CS8
	chr2	75208881	75209641	CS9		chr7	16105132	16105803	CS9
	chr2	75257099	75258077	CS10		chr7	16083435	16084229	CS10
	chr2	75266001	75266942	CS11		chr7	16077740	16078693	CS11
	chr2	75314515	75315233	CS12		chr7	16055979	16056671	CS12
	chr2	75376828	75377918	CS13		chr7	16022279	16023231	CS13
	chr2	75422786	75423744	CS14		chr7	16003316	16004259	CS14
	chr2	75423888	75424684	CS15		chr7	16002565	16003227	CS15
	chr2	75424786	75425948	CS16		chr7	16000948	16001816	CS16
	chr2	75584660	75585601	CS17		chr7	15927125	15928202	CS17
	chr2	75665224	75665843	CS18		chr7	15892550	15893182	CS18
	chr2	75667243	75668221	CS19		chr7	15889888	15890694	CS19
	chr2	74893354	74893992	CS20		Deleted in new
	chr2	74775578	74776029	CS25		chr7	16316801	16317085	CS25
	chr2	74838998	74839890	CS26		chr7	16295327	16295603	CS26
	chr2	74847351	74848205	CS27		chr7	16291916	16292739	CS27
	chr2	74850491	74851059	CS28		chr7	16290058	16290575	CS28
	chr2	74879244	74880336	CS29		chr7	16267926	16268410	CS29
	chr2	74980488	74981300	CS31		chr7	16232137	16232581	CS31
	chr2	75034673	75035729	CS32		chr7	16216546	16216994	CS32
	chr2	75060579	75061474	CS33		chr7	16199703	16200093	CS33
	chr2	75072494	75073704	CS34		chr7	16186591	16187740	CS34
	chr2	75081021	75082165	CS35		chr7	16182899	16183591	CS35
	chr2	75082595	75083454	CS36		chr7	16181874	16182304	CS36
	chr2	75098527	75100222	CS37		chr7	16170236	16171516	CS37
	chr2	75137845	75139728	CS38		chr7	16149266	16150652	CS38
	chr2	75146928	75148798	CS39		chr7	16142782	16144175	CS39
	chr2	75151331	75152903	CS40		chr7	16138916	16140651	CS40
	chr2	75154446	75155027	CS41		chr7	16135983	16136498	CS41
	chr2	75170692	75171393	CS42		chr7	16127802	16128458	CS42
	chr2	75171917	75172143	CS43		chr7	16126465	16126715	CS43
	chr2	75172789	75173779	CS44		chr7	16125290	16125596	CS44
	chr2	75177106	75178440	CS45		chr7	16120554	16121339	CS45
	chr2	75197689	75200184	CS46		chr7	16110811	16111315	CS46
	chr2	75202263	75203566	CS47		Deleted in new
	chr2	75221416	75223394	CS48		chr7	16098290	16098942	CS48
	chr2	75243781	75245027	CS49		chr7	16092154	16092961	CS49
	chr2	75245040	75247022	CS50		chr7	16090727	16091791	CS50
	chr2	75247610	75249397	CS51.3		chr7	16088586	16089033	CS51.3
	chr2	75261402	75262639	CS52		chr7	16081890	16082197	CS52
	chr2	75263967	75265566	CS53		chr7	16080352	16081005	CS53
	chr2	75295706	75296732	CS54		Deleted in new
	chr2	75308904	75310110	CS55		chr7	16066506	16066944	CS55
	chr2	75310180	75311707	CS56		chr7	16060703	16061878	CS56
	chr2	75316817	75318395	CS57		chr7	16053949	16054467	CS57
	chr2	75323676	75325018	CS58		chr7	16050317	16050635	CS58
	chr2	75327105	75328935	CS59		chr7	16047490	16047932	CS59
	chr2	75348451	75350352	CS60		chr7	16041049	16042021	CS60
	chr2	75352055	75354034	CS61		chr7	16037210	16039048	CS61
	chr2	75384748	75386924	CS62		chr7	16016134	16016772	CS62
	chr2	75403476	75404326	CS63		chr7	16011058	16011946	CS63
	chr2	75410989	75412752	CS64		Deleted in new
	chr2	75438813	75441001	CS65		chr7	15991758	15992722	CS65
	chr2	75442581	75444035	CS66		chr7	15987989	15988469	CS66
	chr2	75447251	75449184	CS67		chr7	15981385	15982011	CS67
	chr2	75461155	75462308	CS68		Deleted in new
	chr2	75473206	75474367	CS69		chr7	15971618	15972408	CS69
	chr2	75494014	75494999	CS70		chr7	15962712	15963437	CS70
	chr2	75515493	75516570	CS72		chr7	15957845	15958788	CS72
	chr2	75561902	75562417	CS73		chr7	15939645	15940041	CS73
	chr2	75597931	75599915	CS74		chr7	15920945	15921334	CS74
	chr2	75604324	75605780	CS75		chr7	15916701	15917925	CS75
	chr2	74922595	74924659	CS84		Deleted in new
	chr2	74955329	74957515	CS85		Deleted in new
	chr2	75208104	75210328	CS93		chr7	16104951	16105803	CS93
	chr2	75252082	75254209	CS94		chr7	16085430	16085822	CS94
	chr2	75422786	75426539	CSZ		chr7	16000391	16004259	CSZ
	Reference
	Andrey G, Montavon T, Mascrez B, Gonzalez F, Noordermeer D, Leleu M, et al. A switch between topological domains underlies HoxD genes collinearity in mouse limbs. Science. 2013;340: 1234167. doi:10.1126/science.1234167
