# Supplementary material for: Similarities and differences in the regulation of HoxD genes during chick and mouse limb development
Source: PLoS Biol. 2018 Nov 26;16(11):e3000004. doi: 10.1371/journal.pbio.3000004 (PMC6283595; doi:10.1371/journal.pbio.3000004)
Supplement: S5 Table — (XLSX) [file pbio.3000004.s013.xlsx]

## Sheet: Public data
	S 5 Table. Public datasets used in this research
	Dataset	Accession number	Reference
	RNA-seq, proximal forelimb, E12.5	GSM2090082	Beccari L et al., A role for HOX13 proteins in the regulatory switch between TADs at the HoxD locus. 2016 Genes Dev 30, 1172-86
	RNA-seq, distal forelimb, E12.5	GSM2090083
	4C-seq, proximal forelimb, E12.5, Hoxd11 as bait	GSM2092702
	4C-seq, distal forelimb, E12.5, Hoxd11 as bait	GSM2092703
	4C-seq, proximal forelimb, E12.5, Hoxd13 as bait	GSM2092704
	4C-seq, distal forelimb, E12.5, Hoxd13 as bait	GSM2092705
	DNaseI HS seq, hindlimb bud, E11.5	GSM1014179	ENCODE Project Consortium. An integrated encyclopedia of DNA elements in the human genome. 2012 Nature 489, 57-74
